# Supplementary material for: Chlorophyll fluorescence as a light signal enhances iron uptake by the marine diatom Phaeodactylum tricornutum under high-cell density conditions
Source: BMC Biol. 2021 Nov 23;19:249. doi: 10.1186/s12915-021-01177-z (PMC8609858; doi:10.1186/s12915-021-01177-z)
Supplement: Supplementary file 2 — Additional file 2. Statistical tests [file 12915_2021_1177_MOESM2_ESM.xlsx]

## Sheet: Sheet1
										ONEWAY ISIP1 BY group /MISSING ANALYSIS /POSTHOC=TUKEY ALPHA(0.05).								ONEWAY ISIP2a BY group /MISSING ANALYSIS /POSTHOC=TUKEY ALPHA(0.05).
										ANOVA								ANOVA
										ISIP1								ISIP2a
											平方和	df	均方	F	显著性				平方和	df	均方	F	显著性
										组间	57.666	5	11.533	129.381	0			组间	321.785	5	64.357	99.133	0
		ISIP2a	ISIP1							组内	1.07	12	0.089					组内	7.79	12	0.649
1	WL-L	0.958565	1.03837							总数	58.736	17						总数	329.575	17
1	WL-L	0.976606	1.21982
1	WL-L	1.12869	1.02274
2	WL-M	2.44492	0.831238							在此之后检验								在此之后检验
2	WL-M	2.42409	0.825496
2	WL-M	2.72444	1.00928
3	WL-H	10.8561	5.20458							多重比较								多重比较
3	WL-H	12.0977	6.16172							ISIP1								ISIP2a
3	WL-H	14.641	5.57361							Tukey HSD								Tukey HSD
4	Dark-L	0.858565	0.538369							(I) group	(J) group				95% 置信区间			(I) group	(J) group				95% 置信区间
4	Dark-L	0.876606	1.21982									均值差 (I-J)	标准误	显著性	下限	上限				均值差 (I-J)	标准误	显著性	下限	上限
4	Dark-L	1.32869	1.52274							1	2	0.204968	0.243779	0.954	-0.613866	1.0238		1	2	-1.50987	0.657874	0.267	-3.71961	0.699881
5	Dark-M	0.737135	0.523647								3	-4.5529952*	0.243779	0	-5.37183	-3.73416			3	-11.5103069*	0.657874	0	-13.7201	-9.30056
5	Dark-M	0.882703	0.452712								4	0	0.243779	1	-0.818835	0.818835			4	0	0.657874	1	-2.20975	2.20975
5	Dark-M	0.840896	0.478525								5	0.60868	0.243779	0.199	-0.210155	1.42752			5	0.201041	0.657874	1	-2.0087	2.41079
6	Dark-H	1.19472	0.679871								6	0.277656	0.243779	0.856	-0.541179	1.09649			6	-0.0370832	0.657874	1	-2.24683	2.17266
6	Dark-H	1.20303	0.981686							2	1	-0.204968	0.243779	0.954	-1.0238	0.613866		2	1	1.50987	0.657874	0.267	-0.699881	3.71961
6	Dark-H	0.777366	0.786399								3	-4.7579637*	0.243779	0	-5.5768	-3.93913			3	-10.0004418*	0.657874	0	-12.2102	-7.7907
											4	-0.204968	0.243779	0.954	-1.0238	0.613866			4	1.50987	0.657874	0.267	-0.699881	3.71961
											5	0.403711	0.243779	0.581	-0.415123	1.22255			5	1.71091	0.657874	0.17	-0.49884	3.92065
											6	0.0726876	0.243779	1	-0.746147	0.891522			6	1.47278	0.657874	0.289	-0.736964	3.68253
										3	1	4.5529952*	0.243779	0	3.73416	5.37183		3	1	11.5103069*	0.657874	0	9.30056	13.7201
											2	4.7579637*	0.243779	0	3.93913	5.5768			2	10.0004418*	0.657874	0	7.7907	12.2102
											4	4.5529952*	0.243779	0	3.73416	5.37183			4	11.5103069*	0.657874	0	9.30056	13.7201
											5	5.1616751*	0.243779	0	4.34284	5.98051			5	11.7113479*	0.657874	0	9.5016	13.9211
											6	4.8306513*	0.243779	0	4.01182	5.64949			6	11.4732237*	0.657874	0	9.26348	13.683
										4	1	0	0.243779	1	-0.818835	0.818835		4	1	0	0.657874	1	-2.20975	2.20975
											2	0.204968	0.243779	0.954	-0.613866	1.0238			2	-1.50987	0.657874	0.267	-3.71961	0.699881
											3	-4.5529952*	0.243779	0	-5.37183	-3.73416			3	-11.5103069*	0.657874	0	-13.7201	-9.30056
											5	0.60868	0.243779	0.199	-0.210155	1.42752			5	0.201041	0.657874	1	-2.0087	2.41079
											6	0.277656	0.243779	0.856	-0.541179	1.09649			6	-0.0370832	0.657874	1	-2.24683	2.17266
										5	1	-0.60868	0.243779	0.199	-1.42752	0.210155		5	1	-0.201041	0.657874	1	-2.41079	2.0087
											2	-0.403711	0.243779	0.581	-1.22255	0.415123			2	-1.71091	0.657874	0.17	-3.92065	0.49884
											3	-5.1616751*	0.243779	0	-5.98051	-4.34284			3	-11.7113479*	0.657874	0	-13.9211	-9.5016
											4	-0.60868	0.243779	0.199	-1.42752	0.210155			4	-0.201041	0.657874	1	-2.41079	2.0087
											6	-0.331024	0.243779	0.75	-1.14986	0.487811			6	-0.238124	0.657874	0.999	-2.44787	1.97162
										6	1	-0.277656	0.243779	0.856	-1.09649	0.541179		6	1	0.0370832	0.657874	1	-2.17266	2.24683
											2	-0.0726876	0.243779	1	-0.891522	0.746147			2	-1.47278	0.657874	0.289	-3.68253	0.736964
											3	-4.8306513*	0.243779	0	-5.64949	-4.01182			3	-11.4732237*	0.657874	0	-13.683	-9.26348
											4	-0.277656	0.243779	0.856	-1.09649	0.541179			4	0.0370832	0.657874	1	-2.17266	2.24683
											5	0.331024	0.243779	0.75	-0.487811	1.14986			5	0.238124	0.657874	0.999	-1.97162	2.44787
										*. 均值差的显著性水平为 0.05。								*. 均值差的显著性水平为 0.05。
										同类子集								同类子集
										ISIP1								ISIP2a
										Tukey HSDa								Tukey HSDa
										group		alpha = 0.05 的子集						group		alpha = 0.05 的子集
											N	1	2						N	1	2
										5	3	0.484962						5	3	0.820245
										6	3	0.815985						1	3	1.02129
										2	3	0.888673						4	3	1.02129
										1	3	1.09364						6	3	1.05837
										4	3	1.09364						2	3	2.53115
										3	3		5.64664					3	3		12.5316
										显著性		0.199	1					显著性		0.17	1
										将显示同类子集中的组均值。								将显示同类子集中的组均值。
										a. 将使用调和均值样本大小 = 3.000。								a. 将使用调和均值样本大小 = 3.000。

## Sheet: Sheet4
														ONEWAY Fe BY group /MISSING ANALYSIS /POSTHOC=TUKEY ALPHA(0.05).									ONEWAY Fe BY group /MISSING ANALYSIS /POSTHOC=TUKEY ALPHA(0.05).
				Fe content mg/kg DW										ANOVA									ANOVA
	WT	WL-L	1	0.993						Fe content mg/kg DW				Fe									Fe
			1	0.961			WT	WL-H	11	0.7921					平方和	df	均方	F	显著性					平方和	df	均方	F	显著性
			1	1.0619					11	0.80372				组间	0.213	2	0.106	200.041	0				组间	1.388	3	0.463	278.672	0
		WL-H	2	0.7921					11	0.73382				组内	0.003	6	0.001						组内	0.013	8	0.002
			2	0.80372			ISIP2a-S1	WL-H	22	0.477124				总数	0.216	8							总数	1.402	11
			2	0.73382					22	0.46439
		Dark-L	3	1.321					22	0.490124
			3	1.22495			ISIP2a-S2	WL-H	33	0.431932				在此之后检验									在此之后检验
			3	1.29452					33	0.4232
		Dark-H	4	0.3547					33	0.43213
			4	0.3396										多重比较									多重比较
			4	0.3609										Fe									Fe
														Tukey HSD									Tukey HSD
														(I) group	(J) group				95% 置信区间				(I) group	(J) group				95% 置信区间
																均值差 (I-J)	标准误	显著性	下限	上限					均值差 (I-J)	标准误	显著性	下限	上限
														11	22	.2993337*	0.0188238	0	0.241577	0.35709			1	2	.2287533*	0.0332729	0.001	0.122202	0.335305
															33	.3474593*	0.0188238	0	0.289703	0.405216				3	-.2748580*	0.0332729	0	-0.38141	-0.168306
														22	11	-.2993337*	0.0188238	0	-0.35709	-0.241577				4	.6535667*	0.0332729	0	0.547015	0.760118
															33	0.0481256	0.0188238	0.095	-0.009631	0.105882			2	1	-.2287533*	0.0332729	0.001	-0.335305	-0.122202
														33	11	-.3474593*	0.0188238	0	-0.405216	-0.289703				3	-.5036113*	0.0332729	0	-0.610163	-0.39706
															22	-0.0481256	0.0188238	0.095	-0.105882	0.009631				4	.4248133*	0.0332729	0	0.318262	0.531365
														*. 均值差的显著性水平为 0.05。									3	1	.2748580*	0.0332729	0	0.168306	0.38141
																								2	.5036113*	0.0332729	0	0.39706	0.610163
																								4	.9284247*	0.0332729	0	0.821873	1.03498
														同类子集									4	1	-.6535667*	0.0332729	0	-0.760118	-0.547015
																								2	-.4248133*	0.0332729	0	-0.531365	-0.318262
																								3	-.9284247*	0.0332729	0	-1.03498	-0.821873
														Fe									*. 均值差的显著性水平为 0.05。
														Tukey HSDa
														group		alpha = 0.05 的子集
															N	1	2						同类子集
														33	3	0.429087
														22	3	0.477213
														11	3		0.776547						Fe
														显著性		0.095	1						Tukey HSDa
														将显示同类子集中的组均值。									group		alpha = 0.05 的子集
														a. 将使用调和均值样本大小 = 3.000。										N	1	2	3	4
																							4	3	0.351733
																							2	3		0.776547
																							1	3			1.0053
																							3	3				1.28016
																							显著性		1	1	1	1
																							将显示同类子集中的组均值。
																							a. 将使用调和均值样本大小 = 3.000。

## Sheet: Sheet5
		ISIP1 relative expression	ISIP2a relative expression
1	Dark-10	1.22084	0.973238				ONEWAY ISIP1 BY group /MISSING ANALYSIS /POSTHOC=TUKEY ALPHA(0.05).										ONEWAY ISIP2a BY group /MISSING ANALYSIS /POSTHOC=TUKEY ALPHA(0.05).
1	Dark-10	0.819111	1.0275				ANOVA										ANOVA
1	Dark-10	1	1				ISIP1										ISIP2a
2	685nm-100	0.691712	2.32119					平方和	df	均方	F	显著性						平方和	df	均方	F	显著性
2	685nm-100	0.527202	3.02131				组间	0.648	6	0.108	11.81	0					组间	16.842	6	2.807	54.716	0
2	685nm-100	0.603881	2.64821				组内	0.128	14	0.009							组内	0.718	14	0.051
3	685nm-50	0.609907	3.31564				总数	0.776	20								总数	17.56	20
3	685nm-50	0.539821	3.8876
3	685nm-50	0.573795	3.59025
4	685nm-10	0.737282	2.18044				在此之后检验										在此之后检验
4	685nm-10	0.527033	2.68299
4	685nm-10	0.623355	2.4187
5	660nm-100	0.894902	2.12234				多重比较										多重比较
5	660nm-100	0.855312	2.56822				ISIP1										ISIP2a
5	660nm-100	0.874883	2.33466				Tukey HSD										Tukey HSD
6	660nm-50	0.460035	3.55835				(I) group	(J) group				95% 置信区间					(I) group	(J) group				95% 置信区间
6	660nm-50	0.460035	3.50645						均值差 (I-J)	标准误	显著性	下限	上限						均值差 (I-J)	标准误	显著性	下限	上限
6	660nm-50	0.460035	3.53231				1	2	.4057175*	0.0780975	0.002	0.139047	0.672388				1	2	-1.6633261*	0.184936	0	-2.29481	-1.03185
7	660nm-10	0.786514	3.92366					3	.4388078*	0.0780975	0.001	0.172137	0.705478					3	-2.5975845*	0.184936	0	-3.22906	-1.9661
7	660nm-10	0.658654	3.52257					4	.3840921*	0.0780975	0.003	0.117421	0.650763					4	-1.4271298*	0.184936	0	-2.05861	-0.79565
7	660nm-10	0.71975	3.71771					5	0.138283	0.0780975	0.585	-0.128388	0.404954					5	-1.3414929*	0.184936	0	-1.97297	-0.710013
								6	.5532801*	0.0780975	0	0.286609	0.819951					6	-2.5321236*	0.184936	0	-3.1636	-1.90064
								7	.2916763*	0.0780975	0.028	0.025006	0.558347					7	-2.7210672*	0.184936	0	-3.35255	-2.08959
							2	1	-.4057175*	0.0780975	0.002	-0.672388	-0.139047				2	1	1.6633261*	0.184936	0	1.03185	2.29481
								3	0.0330903	0.0780975	0.999	-0.23358	0.299761					3	-.9342585*	0.184936	0.003	-1.56574	-0.302779
								4	-0.0216254	0.0780975	1	-0.288296	0.245045					4	0.236196	0.184936	0.851	-0.395284	0.867676
								5	-.2674344*	0.0780975	0.049	-0.534105	-0.000764					5	0.321833	0.184936	0.603	-0.309647	0.953313
								6	0.147563	0.0780975	0.517	-0.119108	0.414233					6	-.8687975*	0.184936	0.005	-1.50028	-0.237318
								7	-0.114041	0.0780975	0.762	-0.380712	0.15263					7	-1.0577412*	0.184936	0.001	-1.68922	-0.426261
							3	1	-.4388078*	0.0780975	0.001	-0.705478	-0.172137				3	1	2.5975845*	0.184936	0	1.9661	3.22906
								2	-0.0330903	0.0780975	0.999	-0.299761	0.23358					2	.9342585*	0.184936	0.003	0.302779	1.56574
								4	-0.0547157	0.0780975	0.99	-0.321386	0.211955					4	1.1704547*	0.184936	0	0.538975	1.80194
								5	-.3005247*	0.0780975	0.023	-0.567195	-0.033854					5	1.2560916*	0.184936	0	0.624612	1.88757
								6	0.114472	0.0780975	0.759	-0.152198	0.381143					6	0.065461	0.184936	1	-0.566019	0.696941
								7	-0.147131	0.0780975	0.52	-0.413802	0.119539					7	-0.123483	0.184936	0.992	-0.754963	0.507997
							4	1	-.3840921*	0.0780975	0.003	-0.650763	-0.117421				4	1	1.4271298*	0.184936	0	0.79565	2.05861
								2	0.0216254	0.0780975	1	-0.245045	0.288296					2	-0.236196	0.184936	0.851	-0.867676	0.395284
								3	0.0547157	0.0780975	0.99	-0.211955	0.321386					3	-1.1704547*	0.184936	0	-1.80194	-0.538975
								5	-0.245809	0.0780975	0.08	-0.51248	0.020862					5	0.0856369	0.184936	0.999	-0.545843	0.717117
								6	0.169188	0.0780975	0.37	-0.097483	0.435859					6	-1.1049937*	0.184936	0.001	-1.73647	-0.473514
								7	-0.0924157	0.0780975	0.889	-0.359086	0.174255					7	-1.2939374*	0.184936	0	-1.92542	-0.662457
							5	1	-0.138283	0.0780975	0.585	-0.404954	0.128388				5	1	1.3414929*	0.184936	0	0.710013	1.97297
								2	.2674344*	0.0780975	0.049	0.000764	0.534105					2	-0.321833	0.184936	0.603	-0.953313	0.309647
								3	.3005247*	0.0780975	0.023	0.033854	0.567195					3	-1.2560916*	0.184936	0	-1.88757	-0.624612
								4	0.245809	0.0780975	0.08	-0.020862	0.51248					4	-0.0856369	0.184936	0.999	-0.717117	0.545843
								6	.4149970*	0.0780975	0.002	0.148326	0.681668					6	-1.1906306*	0.184936	0	-1.82211	-0.559151
								7	0.153393	0.0780975	0.475	-0.113277	0.420064					7	-1.3795743*	0.184936	0	-2.01105	-0.748094
							6	1	-.5532801*	0.0780975	0	-0.819951	-0.286609				6	1	2.5321236*	0.184936	0	1.90064	3.1636
								2	-0.147563	0.0780975	0.517	-0.414233	0.119108					2	.8687975*	0.184936	0.005	0.237318	1.50028
								3	-0.114472	0.0780975	0.759	-0.381143	0.152198					3	-0.065461	0.184936	1	-0.696941	0.566019
								4	-0.169188	0.0780975	0.37	-0.435859	0.097483					4	1.1049937*	0.184936	0.001	0.473514	1.73647
								5	-.4149970*	0.0780975	0.002	-0.681668	-0.148326					5	1.1906306*	0.184936	0	0.559151	1.82211
								7	-0.261604	0.0780975	0.056	-0.528274	0.005067					7	-0.188944	0.184936	0.94	-0.820424	0.442536
							7	1	-.2916763*	0.0780975	0.028	-0.558347	-0.025006				7	1	2.7210672*	0.184936	0	2.08959	3.35255
								2	0.114041	0.0780975	0.762	-0.15263	0.380712					2	1.0577412*	0.184936	0.001	0.426261	1.68922
								3	0.147131	0.0780975	0.52	-0.119539	0.413802					3	0.123483	0.184936	0.992	-0.507997	0.754963
								4	0.0924157	0.0780975	0.889	-0.174255	0.359086					4	1.2939374*	0.184936	0	0.662457	1.92542
								5	-0.153393	0.0780975	0.475	-0.420064	0.113277					5	1.3795743*	0.184936	0	0.748094	2.01105
								6	0.261604	0.0780975	0.056	-0.005067	0.528274					6	0.188944	0.184936	0.94	-0.442536	0.820424
							*. 均值差的显著性水平为 0.05。										*. 均值差的显著性水平为 0.05。
							同类子集										同类子集
							ISIP1										ISIP2a
							Tukey HSDa										Tukey HSDa
							group		alpha = 0.05 的子集								group		alpha = 0.05 的子集
								N	1	2	3							N	1	2	3
							6	3	0.460035								1	3	1.00025
							3	3	0.574508								5	3		2.34174
							2	3	0.607598								4	3		2.42738
							4	3	0.629223	0.629223							2	3		2.66357
							7	3	0.721639	0.721639							6	3			3.53237
							5	3		0.875032	0.875032						3	3			3.59783
							1	3			1.01332						7	3			3.72131
							显著性		0.056	0.08	0.585						显著性		1	0.603	0.94
							将显示同类子集中的组均值。										将显示同类子集中的组均值。
							a. 将使用调和均值样本大小 = 3.000。										a. 将使用调和均值样本大小 = 3.000。

## Sheet: Sheet2
		Growth rate *10^6 cells/mL				ONEWAY growth BY strains /MISSING ANALYSIS /POSTHOC=TUKEY ALPHA(0.05).
1	+ Fe_ WT	0.051874				ANOVA
1	+ Fe_ WT	0.06032				growth
1	+ Fe_ WT	0.0622					平方和	df	均方	F	显著性
2	- Fe_ WT	0.05022				组间	0.003	5	0.001	47.876	0
2	- Fe_ WT	0.04291				组内	0	12	0
2	- Fe_ WT	0.0475				总数	0.003	17
3	+ Fe_ISIP2a-S1	0.057001
3	+ Fe_ISIP2a-S2	0.055392
3	+ Fe_ISIP2a-S3	0.052382				在此之后检验
4	- Fe_ ISIP2a-S1	0.02483
4	- Fe_ ISIP2a-S2	0.02012
4	- Fe_ ISIP2a-S3	0.02732				多重比较
5	+ Fe_ISIP2a-S2	0.04473				growth
5	+ Fe_ISIP2a-S3	0.04923				Tukey HSD
5	+ Fe_ISIP2a-S4	0.04683				(I) strains	(J) strains				95% 置信区间
6	- Fe_ ISIP2a-S2	0.023973						均值差 (I-J)	标准误	显著性	下限	上限
6	- Fe_ ISIP2a-S3	0.02789				1	2	.0112547*	0.0029062	0.021	0.001493	0.021017
6	- Fe_ ISIP2a-S4	0.029541					3	0.0032063	0.0029062	0.871	-0.006556	0.012968
							4	.0340413*	0.0029062	0	0.024279	0.043803
							5	.0112013*	0.0029062	0.022	0.001439	0.020963
							6	.0309967*	0.0029062	0	0.021235	0.040759
						2	1	-.0112547*	0.0029062	0.021	-0.021017	-0.001493
							3	-0.0080483	0.0029062	0.131	-0.01781	0.001714
							4	.0227867*	0.0029062	0	0.013025	0.032549
							5	-5.33e-05	0.0029062	1	-0.009815	0.009709
							6	.0197420*	0.0029062	0	0.00998	0.029504
						3	1	-0.0032063	0.0029062	0.871	-0.012968	0.006556
							2	0.0080483	0.0029062	0.131	-0.001714	0.01781
							4	.0308350*	0.0029062	0	0.021073	0.040597
							5	0.007995	0.0029062	0.135	-0.001767	0.017757
							6	.0277903*	0.0029062	0	0.018028	0.037552
						4	1	-.0340413*	0.0029062	0	-0.043803	-0.024279
							2	-.0227867*	0.0029062	0	-0.032549	-0.013025
							3	-.0308350*	0.0029062	0	-0.040597	-0.021073
							5	-.0228400*	0.0029062	0	-0.032602	-0.013078
							6	-0.0030447	0.0029062	0.893	-0.012807	0.006717
						5	1	-.0112013*	0.0029062	0.022	-0.020963	-0.001439
							2	5.33e-05	0.0029062	1	-0.009709	0.009815
							3	-0.007995	0.0029062	0.135	-0.017757	0.001767
							4	.0228400*	0.0029062	0	0.013078	0.032602
							6	.0197953*	0.0029062	0	0.010033	0.029557
						6	1	-.0309967*	0.0029062	0	-0.040759	-0.021235
							2	-.0197420*	0.0029062	0	-0.029504	-0.00998
							3	-.0277903*	0.0029062	0	-0.037552	-0.018028
							4	0.0030447	0.0029062	0.893	-0.006717	0.012807
							5	-.0197953*	0.0029062	0	-0.029557	-0.010033
						*. 均值差的显著性水平为 0.05。
						同类子集
						growth
						Tukey HSDa
						strains		alpha = 0.05 的子集
							N	1	2	3
						4	3	0.02409
						6	3	0.027135
						2	3		0.046877
						5	3		0.04693
						3	3		0.054925	0.054925
						1	3			0.058131
						显著性		0.893	0.131	0.871
						将显示同类子集中的组均值。
						a. 将使用调和均值样本大小 = 3.000。

## Sheet: Sheet3
		ISIP2a	ISIP1		ONEWAY ISIP2a BY wavelength /MISSING ANALYSIS /POSTHOC=TUKEY ALPHA(0.05).									ONEWAY ISIP1 BY wavelength /MISSING ANALYSIS /POSTHOC=TUKEY ALPHA(0.05).
WL	1	1.2283	1.67791		ANOVA									ANOVA
WL	1	0.730353	1.06191		ISIP2a									ISIP1
WL	1	1.11471	0.561231			平方和	df	均方	F	显著性					平方和	df	均方	F	显著性
405 nm	2	0.629961	0.360982		组间	924.69	7	132.099	19.24	0				组间	49.623	7	7.089	21.772	0
405 nm	2	0.694157	0.334482		组内	109.851	16	6.866						组内	5.21	16	0.326
405 nm	2	0.552227	0.285191		总数	1034.54	23							总数	54.833	23
450 nm	3	0.590496	0.840896
450 nm	3	0.590496	0.615572
450 nm	3	0.664343	0.63728		在此之后检验									在此之后检验
470 nm	4	0.890899	1.26576
470 nm	4	0.961483	1.05702
470 nm	4	0.968171	1.31039		多重比较									多重比较
540 nm	5	0.250578	0.448548		ISIP2a									ISIP1
540 nm	5	0.339936	0.467596		Tukey HSD									Tukey HSD
540 nm	5	0.474123	0.529732		(I) wavelength	(J) wavelength				95% 置信区间				(I) wavelength	(J) wavelength				95% 置信区间
590 nm	6	1.63203	0.526072				均值差 (I-J)	标准误	显著性	下限	上限					均值差 (I-J)	标准误	显著性	下限	上限
590 nm	6	2.94173	1.3692		1	2	0.399	2.1394	1	-7.008	7.806			1	2	0.77347	0.46591	0.71	-0.8396	2.3865
590 nm	6	2.10916	0.968171			3	0.4093	2.1394	1	-6.998	7.816				3	0.40244	0.46591	0.985	-1.2106	2.0155
640 nm	7	19.6529	3.79298			4	0.0843	2.1394	1	-7.323	7.491				4	-0.1107	0.46591	1	-1.7237	1.5023
640 nm	7	12.0977	4.83439			5	0.6696	2.1394	1	-6.737	8.077				5	0.61839	0.46591	0.876	-0.9947	2.2314
640 nm	7	26.8466	6.60397			6	-1.2032	2.1394	0.999	-8.61	6.204				6	0.14587	0.46591	1	-1.4672	1.7589
730 nm	8	0.183011	1.01866			7	-18.5079*	2.1394	0	-25.915	-11.101				7	-3.97676*	0.46591	0	-5.5898	-2.3637
730 nm	8	0.188156	1.09177			8	0.8732	2.1394	1	-6.534	8.28				8	0.18198	0.46591	1	-1.4311	1.795
730 nm	8	0.0824692	0.644685		2	1	-0.399	2.1394	1	-7.806	7.008			2	1	-0.77347	0.46591	0.71	-2.3865	0.8396
						3	0.0103	2.1394	1	-7.397	7.417				3	-0.37103	0.46591	0.991	-1.9841	1.242
						4	-0.3147	2.1394	1	-7.722	7.092				4	-0.88417	0.46591	0.571	-2.4972	0.7289
						5	0.2706	2.1394	1	-7.136	7.678				5	-0.15507	0.46591	1	-1.7681	1.458
						6	-1.6022	2.1394	0.994	-9.009	5.805				6	-0.6276	0.46591	0.867	-2.2406	0.9854
						7	-18.9069*	2.1394	0	-26.314	-11.5				7	-4.75023*	0.46591	0	-6.3633	-3.1372
						8	0.4742	2.1394	1	-6.933	7.881				8	-0.59148	0.46591	0.897	-2.2045	1.0216
					3	1	-0.4093	2.1394	1	-7.816	6.998			3	1	-0.40244	0.46591	0.985	-2.0155	1.2106
						2	-0.0103	2.1394	1	-7.417	7.397				2	0.37103	0.46591	0.991	-1.242	1.9841
						4	-0.3251	2.1394	1	-7.732	7.082				4	-0.51314	0.46591	0.947	-2.1262	1.0999
						5	0.2602	2.1394	1	-7.147	7.667				5	0.21596	0.46591	1	-1.3971	1.829
						6	-1.6125	2.1394	0.993	-9.02	5.794				6	-0.25656	0.46591	0.999	-1.8696	1.3565
						7	-18.9173*	2.1394	0	-26.324	-11.51				7	-4.37920*	0.46591	0	-5.9922	-2.7662
						8	0.4639	2.1394	1	-6.943	7.871				8	-0.22045	0.46591	1	-1.8335	1.3926
					4	1	-0.0843	2.1394	1	-7.491	7.323			4	1	0.1107	0.46591	1	-1.5023	1.7237
						2	0.3147	2.1394	1	-7.092	7.722				2	0.88417	0.46591	0.571	-0.7289	2.4972
						3	0.3251	2.1394	1	-7.082	7.732				3	0.51314	0.46591	0.947	-1.0999	2.1262
						5	0.5853	2.1394	1	-6.822	7.992				5	0.7291	0.46591	0.763	-0.8839	2.3421
						6	-1.2875	2.1394	0.998	-8.694	6.12				6	0.25657	0.46591	0.999	-1.3565	1.8696
						7	-18.5922*	2.1394	0	-25.999	-11.185				7	-3.86606*	0.46591	0	-5.4791	-2.253
						8	0.789	2.1394	1	-6.618	8.196				8	0.29269	0.46591	0.998	-1.3204	1.9057
					5	1	-0.6696	2.1394	1	-8.077	6.737			5	1	-0.61839	0.46591	0.876	-2.2314	0.9947
						2	-0.2706	2.1394	1	-7.678	7.136				2	0.15507	0.46591	1	-1.458	1.7681
						3	-0.2602	2.1394	1	-7.667	7.147				3	-0.21596	0.46591	1	-1.829	1.3971
						4	-0.5853	2.1394	1	-7.992	6.822				4	-0.7291	0.46591	0.763	-2.3421	0.8839
						6	-1.8728	2.1394	0.984	-9.28	5.534				6	-0.47252	0.46591	0.965	-2.0856	1.1405
						7	-19.1775*	2.1394	0	-26.585	-11.771				7	-4.59516*	0.46591	0	-6.2082	-2.9821
						8	0.2037	2.1394	1	-7.203	7.611				8	-0.43641	0.46591	0.977	-2.0495	1.1766
					6	1	1.2032	2.1394	0.999	-6.204	8.61			6	1	-0.14587	0.46591	1	-1.7589	1.4672
						2	1.6022	2.1394	0.994	-5.805	9.009				2	0.6276	0.46591	0.867	-0.9854	2.2406
						3	1.6125	2.1394	0.993	-5.794	9.02				3	0.25656	0.46591	0.999	-1.3565	1.8696
						4	1.2875	2.1394	0.998	-6.12	8.694				4	-0.25657	0.46591	0.999	-1.8696	1.3565
						5	1.8728	2.1394	0.984	-5.534	9.28				5	0.47252	0.46591	0.965	-1.1405	2.0856
						7	-17.3048*	2.1394	0	-24.712	-9.898				7	-4.12263*	0.46591	0	-5.7357	-2.5096
						8	2.0764	2.1394	0.973	-5.331	9.483				8	0.03611	0.46591	1	-1.5769	1.6492
					7	1	18.5079*	2.1394	0	11.101	25.915			7	1	3.97676*	0.46591	0	2.3637	5.5898
						2	18.9069*	2.1394	0	11.5	26.314				2	4.75023*	0.46591	0	3.1372	6.3633
						3	18.9173*	2.1394	0	11.51	26.324				3	4.37920*	0.46591	0	2.7662	5.9922
						4	18.5922*	2.1394	0	11.185	25.999				4	3.86606*	0.46591	0	2.253	5.4791
						5	19.1775*	2.1394	0	11.771	26.585				5	4.59516*	0.46591	0	2.9821	6.2082
						6	17.3048*	2.1394	0	9.898	24.712				6	4.12263*	0.46591	0	2.5096	5.7357
						8	19.3812*	2.1394	0	11.974	26.788				8	4.15874*	0.46591	0	2.5457	5.7718
					8	1	-0.8732	2.1394	1	-8.28	6.534			8	1	-0.18198	0.46591	1	-1.795	1.4311
						2	-0.4742	2.1394	1	-7.881	6.933				2	0.59148	0.46591	0.897	-1.0216	2.2045
						3	-0.4639	2.1394	1	-7.871	6.943				3	0.22045	0.46591	1	-1.3926	1.8335
						4	-0.789	2.1394	1	-8.196	6.618				4	-0.29269	0.46591	0.998	-1.9057	1.3204
						5	-0.2037	2.1394	1	-7.611	7.203				5	0.43641	0.46591	0.977	-1.1766	2.0495
						6	-2.0764	2.1394	0.973	-9.483	5.331				6	-0.03611	0.46591	1	-1.6492	1.5769
						7	-19.3812*	2.1394	0	-26.788	-11.974				7	-4.15874*	0.46591	0	-5.7718	-2.5457
					*. 均值差的显著性水平为 0.05。									*. 均值差的显著性水平为 0.05。
					同类子集									同类子集
					ISIP2a									ISIP1
					Tukey HSDa									Tukey HSDa
					wavelength		alpha = 0.05 的子集							wavelength		alpha = 0.05 的子集
						N	1	2							N	1	2
					8	3	0.151							2	3	0.3269
					5	3	0.355							5	3	0.482
					3	3	0.615							3	3	0.6979
					2	3	0.625							8	3	0.9184
					4	3	0.94							6	3	0.9545
					1	3	1.024							1	3	1.1004
					6	3	2.228							4	3	1.2111
					7	3		19.532						7	3		5.0771
					显著性		0.973	1						显著性		0.571	1
					将显示同类子集中的组均值。									将显示同类子集中的组均值。
					a. 将使用调和均值样本大小 = 3.000。									a. 将使用调和均值样本大小 = 3.000。
